# Supplementary material for: Adiponectin Suppresses Metastasis of Nasopharyngeal Carcinoma through Blocking the Activation of NF-κB and STAT3 Signaling
Source: Int J Mol Sci. 2022 Oct 22;23(21):12729. doi: 10.3390/ijms232112729 (PMC9658954; doi:10.3390/ijms232112729)
Supplement: Supplementary file 1 [file ijms-23-12729-s001.zip]

Archive with 1 entries (1 files):
- ijms-1933636-supplementary.pdf
